# Supplementary material for: The E3 ligase Riplet promotes RIG-I signaling independent of RIG-I oligomerization
Source: Nat Commun. 2023 Nov 11;14:7308. doi: 10.1038/s41467-023-42982-0 (PMC10640585; doi:10.1038/s41467-023-42982-0)
Supplement: Supplementary file 4 — Source Data [file 41467_2023_42982_MOESM4_ESM.xlsx]

## Sheet: Fig1a
		No RNA						p3SLR14						p3SLR50						p3dsRNA24
No RIG-I, No RNA		0.093	0.076	0.079
Empty vector, 200 ng RNA		0.082	0.069	0.076				0.262	0.108	0.089				0.116	0.126	0.32				0.078	0.126	0.08
RIG-I, No RNA		0.85	0.554	1.047
RIG-I, 200 ng RNA								107.478	102.044	103.994	108.426	145.568	124.455	115.301	103.458	113.839	111.693	92.878	68.352	48.624	65.371	63.214	63.102	66.982	68.089
RIG-I, 40 ng RNA								92.75	113.999	139.278	94.042	97.408	132.006	97.078	116.923	93.58	104.497	99.993	126.428	38.173	41.266	94.865	52.452	90.834	95.946
RIG-I, 8 ng RNA								58.554	84.914	80.045	59.079	85.232	80.463	39.06	46.337	51.618	61.558	60.469	76.105	55.667	43.492	38.825	55.332	34.801	33.799
RIG-I, 1.6 ng RNA								49.664	54.638	59.842	40.375	40.503	37.874	69.177	66.759	59.518	64.289	59.971	52.751	16.467	32.476	36.63	26.627	32.769	23.467

## Sheet: Fig1b
		No RNA			p3SLR14
No Riplet		2.26	2.909	2.871	106.343	105.196	100.716
Riplet		32.093	26.251	20.337	143.276	155.123	138.746

## Sheet: Fig1c
		No RNA						p3SLR14
No Riplet		0.022	0.027	0.027	0.03	0.026	0.025	13.569	16.723	18.052	16.296	15.91	17.501
empty vector		0.755	0.483	0.82	0.668	0.643	0.752	10.23	14.642	12.149	10.069	12.641	16.576
WT Riplet		29.174	22.814	22.172	23.938	22.554	23.348	60.855	74.127	93.005	81.264	71.366	106.37

## Sheet: Fig1e
		No RNA						p3SLR14
No Riplet		0.022	0.027	0.027	0.03	0.026	0.025	13.569	16.723	18.052	16.296	15.91	17.501
empty vector		0.755	0.483	0.82	0.668	0.643	0.752	10.23	14.642	12.149	10.069	12.641	16.576
WT Riplet		29.174	22.814	22.172	23.938	22.554	23.348	60.855	74.127	93.005	81.264	71.366	106.37
ΔRING		0.076	0.076	0.053	0.076	0.095	0.064	10.055	13.709	14.105	13.135	10.052	15.758
ΔPspry		0.169	0.194	0.1	0.06	0.233	0.077	10.143	7.39	16.193	14.735	10.453	17.804
RING		0.074	0.062	0.096	0.064	0.059	0.071	7.43	12.43	15.204	11.401	10.426	14.055
Pspry		0.041	0.034	0.031	0.049	0.039	0.06	11.727	15.525	15.795	13.537	10.955	17.092
CCto52aaGS		14.827	15.917	18.39	15.175	16.66	17.247	58.894	72.797	78.415	50.901	59.043	57.613
CCto14aaGS		8.593	11.455	11.09	11.273	10.377	12.193	42.72	59.879	45.78	59.86	34.29	36.196

## Sheet: Fig1f
		No RNA				p3SLR14
No Riplet		0.046	0.042	0.04		8.213	7.035	7.996
EV		0.488	0.626	0.705		10.299	9.196	8.826
1X		16.328	18.048	19.38		61.777	58.088	63.951
1/5X		6.927	7.849	7.87		34.931	35.126	37.174
1/25X		4.135	5.535	5.237		33.667	33.974	31.848
1/75X		1.715	1.963	2.14		18.996	20.309	20.939
1X		12.819	12.162	12.4		52.899	50.452	47.709
1/5X		8.448	8.529	7.871		45.325	44.611	35.892
1/25X		3.845	3.468	3.38		28.137	26.838	23.196
1/75X		1.621	1.681	1.535		16.967	16.616	14.359
1X		9.94	9.684	8.67		47.016	44.185	42.177
1/5X		5.383	5.311	5.139		33.607	31.73	32.597
1/25X		2.748	2.654	2.153		24.409	23.691	24.273
1/75X		1.131	0.932	1.173		13.345	11.956	11.969

## Sheet: Fig1g
		No RNA			0.2 ug p3SLR14			1/2 X			1/4 X			1/8 X			1/16 X			1/32 X			1/64 X			1/128 X
Riplet WT		21.126	18.874	16.749	43.868	63.891	58.76	51.157	47.602	57.445	47.362	54.555	70.124	69.436	50.043	57.91	52.21	47.021	39.878	59.144	45.748	51.256	58.132	41.983	39.084	44.315	42.632	41.939
CCto52aaGS		14.317	12.499	12.32	74.577	67.127	60.235	58.603	66.18	55.996	49.267	60.123	75.047	42.036	44.263	41.483	34.902	46.451	62.055	37.364	34.428	37.674	37.312	44.226	46.869	44.702	40.326	48.377
CCto14aaGS		6.319	7.904	8.616	58.539	61.13	65.685	53.464	50.475	61.436	46.936	50.025	65.42	62.913	61.132	53.653	49.856	52.454	51.486	54.966	54.424	51.801	47.896	44.853	41.95	44.239	42.798	45.834

## Sheet: Fig3d
		No RNA				p3SLR14
No RIG-I		0.039	0.053	0.047		0.073	0.08	0.061
WT		0.875	1.598	1.35		33.564	36.22	37.885
F616A		0.055	0.111	0.109		8.308	7.815	6.224
I617A		0.076	0.118	0.118		10.707	10.064	9.053
Q619A		1.259	1.616	1.336		30.945	25.167	24.267
E620A		0.055	0.061	0.078		6.365	5.345	5.548
H623A		0.062	0.063	0.059		6.933	7.304	5.989
L624A		0.135	0.255	0.229		8.717	10.946	9.053

## Sheet: Fig3f
		No RNA						p3SLR14
No Riplet		0.022	0.027	0.027	0.03	0.026	0.025	13.569	16.723	18.052	16.296	15.91	17.501
empty vector		0.755	0.483	0.82	0.668	0.643	0.752	10.23	14.642	12.149	10.069	12.641	16.576
WT Riplet		29.174	22.814	22.172	23.938	22.554	23.348	60.855	74.127	93.005	81.264	71.366	106.37
W292A		3.496	2.715	2.485	2.262	2.531	2.88	56.241	32.235	29.814	38.34	41.442	48.589
R342A		1.3	1.363	1.031	1.623	1.079	1.963	40.682	35.342	43.403	44.85	34.804	39.232
E350A		0.663	0.763	0.878	0.853	0.807	0.761	36.824	30.493	27.211	19.05	21.041	15.806
W415A		0.03	0.026	0.023	0.021	0.028	0.031	14.772	11.756	10.884	10.089	8.125	6.855
Y417A		0.044	0.029	0.032	0.022	0.027	0.024	11.438	12.629	10.247	8.296	6.882	7.672
L419D		0.061	0.028	0.019	0.022	0.02	0.025	8.136	12.842	12.451	8.474	6.096	6.499

## Sheet: Supp Fig9
		No RNA			p3SLR14
No RIG-I		0.225	0.226	0.258	0.245	0.309	0.252
WT		3.772	3.603	3.478	104.018	104.637	96.465
K48R		3.81	3.17	2.992	74.307	78.319	80.824
K96R		2.172	2.532	2.107	72.712	86.355	75.63
K154R		1.934	2.405	2.261	74.464	80.12	84.13
K164R		1.085	0.938	1.028	48.014	53.746	47.432
K172R		3.254	2.965	2.888	86.412	76.523	89.238
K193R		2.674	2.751	2.804	86.797	66.928	80.926
